# Supplementary material for: Intragenic EGFR::EGFR.E1E8 Fusion (EGFRvIII) in 4331 Solid Tumors
Source: Cancers (Basel). 2023 Dec 19;16(1):6. doi: 10.3390/cancers16010006 (PMC10778229; doi:10.3390/cancers16010006)
Supplement: Supplementary file 1 [file cancers-16-00006-s001.zip]

Archive with 1 entries (1 files):
- cancers-2545478-supplementary.pdf
